# Supplementary material for: Association of Hepatobiliary Phase of Gadoxetic-Acid-Enhanced MRI Imaging with Immune Microenvironment and Response to Atezolizumab Plus Bevacizumab Treatment
Source: Cancers (Basel). 2023 Aug 24;15(17):4234. doi: 10.3390/cancers15174234 (PMC10486496; doi:10.3390/cancers15174234)
Supplement: Supplementary file 1 [file cancers-15-04234-s001.zip]

Archive with 2 entries (2 files):
- Supplementary Figures_PDF.pdf
- Supplementary Tables.xlsx
