# Supplementary material for: Association of Hepatobiliary Phase of Gadoxetic-Acid-Enhanced MRI Imaging with Immune Microenvironment and Response to Atezolizumab Plus Bevacizumab Treatment
Source: Cancers (Basel). 2023 Aug 24;15(17):4234. doi: 10.3390/cancers15174234 (PMC10486496; doi:10.3390/cancers15174234)
Supplement: Supplementary file 1 [file cancers-15-04234-s001.zip › Supplementary Tables.xlsx]

## Sheet: Supple Table1
Supplementary Table S1. Genes included in each pathway
p53/cell cycle control	Wnt/β-catenin signaling	Chromatin remodeling	Ras/PI3K/mTOR pathway	Oxidative stress	JAK/STAT signaling	PDGFR signaling	IGF signaling
TP53	CTNNB1	ARID1A	RPS6KA3	NFE2L2	JAK1	PDGFRA	IGF2R
CDKN2A	AXIN1	ARID2	PTEN	KEAP1
ATM	APC	KMT2A	PIK3CA
RB1		KMT2B	KRAS
		KMT2C	NRAS
			BRAF

## Sheet: Supple Table2
Supplementary Table S2. All data from GSEA
	High vs. Low					High vs. Int					Int vs. Low
NAME	SIZE	ES	NES	NOM p-val	FDR q-val	SIZE	ES	NES	NOM p-val	FDR q-val	SIZE	ES	NES	NOM p-val	FDR q-val
HALLMARK_XENOBIOTIC_METABOLISM	200	0.533928	2.74896	0	0	200	0.513047	2.51062	0	0	200	0.266774	1.42602	0	0.0427277
HALLMARK_BILE_ACID_METABOLISM	112	0.546527	2.57584	0	0	112	0.564567	2.53933	0	0	112	0.264151	1.32171	0.0280899	0.062296
HALLMARK_FATTY_ACID_METABOLISM	158	0.47591	2.31292	0	0	158	0.411612	1.95685	0	0	158	0.33975	1.80375	0	0.0015015
HALLMARK_COAGULATION	138	0.393494	1.92792	0	0.000477273	138	0.351092	1.6306	0.00182149	0.00728842	138	0.293396	1.48725	0.0108108	0.0315038
HALLMARK_PEROXISOME	104	0.408163	1.89765	0	0.000381818	104	0.387726	1.70194	0	0.00499272	104	0.26168	1.28021	0.0412371	0.0806491
HALLMARK_ADIPOGENESIS	200	0.299978	1.53406	0	0.0188036	200	0.364003	1.77258	0	0.00313336	200	-0.269116	-1.20925	0.108077	0.257972
HALLMARK_ANGIOGENESIS	36	0.389221	1.47348	0.032967	0.0287343	36	0.295274	1.05704	0.370297	0.549093	36	0.342189	1.35001	0.0920635	0.0559783
HALLMARK_UV_RESPONSE_DN	144	0.266311	1.29206	0.0340909	0.12795	144	0.292079	1.35298	0.0220183	0.0702202	144	-0.147377	-0.640226	0.995227	0.99172
HALLMARK_TGF_BETA_SIGNALING	54	0.286054	1.19001	0.160237	0.263798	54	0.288328	1.11873	0.276119	0.438297	54	0.25327	1.08484	0.290909	0.322855
HALLMARK_TNFA_SIGNALING_VIA_NFKB	200	0.225004	1.1479	0.120623	0.331561	200	0.328579	1.60224	0	0.00866371	200	-0.168541	-0.763222	0.949531	1
HALLMARK_HEME_METABOLISM	200	0.222706	1.14362	0.109756	0.311681	200	0.305691	1.52035	0.00189394	0.0171969	200	-0.247251	-1.12128	0.239953	0.414562
HALLMARK_KRAS_SIGNALING_DN	200	0.21672	1.11079	0.184211	0.369877	200	-0.232284	-1.15663	0.123203	0.284156	200	0.349067	1.90069	0	0
HALLMARK_PANCREAS_BETA_CELLS	40	0.283115	1.09275	0.310078	0.391678	40	-0.263132	-0.956383	0.533898	0.65835	40	0.380315	1.52342	0.0205479	0.0263251
HALLMARK_INTERFERON_ALPHA_RESPONSE	97	0.232789	1.05509	0.339806	0.474569	97	0.256077	1.11655	0.234545	0.407828	97	-0.163467	-0.670571	0.980867	1
HALLMARK_MYOGENESIS	200	0.191577	0.990485	0.49115	0.669601	200	-0.169266	-0.829646	0.904555	0.903817	200	0.176661	0.958387	0.601562	0.677778
HALLMARK_EPITHELIAL_MESENCHYMAL_TRANSITION	200	0.186321	0.950072	0.669145	0.778501	200	-0.24591	-1.21125	0.0788382	0.246924	200	0.256588	1.374	0.0155039	0.0547869
HALLMARK_INTERFERON_GAMMA_RESPONSE	200	0.168704	0.869046	0.882114	0.996831	200	0.192692	0.940572	0.627486	0.735993	200	-0.218882	-0.994546	0.482366	0.61731
HALLMARK_HEDGEHOG_SIGNALING	36	0.227085	0.854	0.720588	0.978174	36	0.202218	0.724714	0.909091	1	36	0.224634	0.874001	0.710963	0.860548
HALLMARK_INFLAMMATORY_RESPONSE	200	0.163864	0.849685	0.925	0.938019	200	0.193273	0.943837	0.608611	0.767904	200	-0.169002	-0.760011	0.946199	1
HALLMARK_CHOLESTEROL_HOMEOSTASIS	74	0.181075	0.789399	0.872964	0.981347	74	0.237125	0.99186	0.47551	0.68799	74	-0.264749	-1.05515	0.353254	0.53382
HALLMARK_WNT_BETA_CATENIN_SIGNALING	42	0.199879	0.784175	0.85879	0.939312	42	-0.318862	-1.18931	0.191983	0.271769	42	-0.210211	-0.743	0.869198	0.99702
HALLMARK_COMPLEMENT	200	-0.163881	-0.74956	0.981432	0.94751	200	0.206906	1.01168	0.420213	0.658576	200	-0.219758	-0.996765	0.477541	0.634435
HALLMARK_KRAS_SIGNALING_UP	200	-0.162206	-0.75205	0.984416	0.978899	200	0.194019	0.94607	0.621212	0.807499	200	-0.205657	-0.927109	0.660422	0.751829
HALLMARK_APICAL_JUNCTION	199	-0.167996	-0.769177	0.951658	0.997651	199	-0.218853	-1.08136	0.265487	0.385652	199	0.153547	0.820264	0.978723	0.892264
HALLMARK_APICAL_SURFACE	44	-0.237553	-0.855523	0.727273	0.883017	44	-0.223323	-0.852437	0.747917	0.89128	44	0.272888	1.11719	0.272727	0.281452
HALLMARK_APOPTOSIS	161	-0.204561	-0.914838	0.651934	0.762194	161	0.150198	0.712781	0.984526	0.978209	161	-0.241989	-1.05679	0.368171	0.552714
HALLMARK_ESTROGEN_RESPONSE_EARLY	200	-0.214452	-0.977538	0.535526	0.619508	200	-0.211308	-1.0575	0.302521	0.427774	200	-0.249692	-1.13086	0.213394	0.40927
HALLMARK_P53_PATHWAY	200	-0.230407	-1.05223	0.344966	0.443256	200	-0.194631	-0.962763	0.548857	0.666077	200	-0.226785	-1.02744	0.410166	0.592207
HALLMARK_NOTCH_SIGNALING	32	-0.324703	-1.07875	0.351477	0.396872	32	-0.167757	-0.592129	0.975904	0.997648	32	-0.384748	-1.27125	0.172028	0.197864
HALLMARK_OXIDATIVE_PHOSPHORYLATION	200	-0.235966	-1.09899	0.241803	0.36676	200	0.293126	1.43401	0.00571429	0.0384	200	-0.393442	-1.7597	0	0.00205161
HALLMARK_REACTIVE_OXYGEN_SPECIES_PATHWAY	49	-0.31376	-1.1534	0.241167	0.264361	49	0.242889	0.923508	0.590264	0.748296	49	-0.377117	-1.37891	0.0632023	0.0922457
HALLMARK_HYPOXIA	200	-0.258051	-1.18258	0.128609	0.225974	200	-0.226551	-1.11329	0.214128	0.347981	200	-0.221672	-0.999551	0.472727	0.65077
HALLMARK_IL2_STAT5_SIGNALING	199	-0.262764	-1.20429	0.098916	0.200973	199	-0.186066	-0.914686	0.708861	0.761285	199	-0.243621	-1.09456	0.281933	0.467162
HALLMARK_ESTROGEN_RESPONSE_LATE	200	-0.262123	-1.21195	0.0930233	0.199834	200	-0.267771	-1.32386	0.0286344	0.100794	200	-0.172064	-0.778216	0.935185	1
HALLMARK_IL6_JAK_STAT3_SIGNALING	86	-0.302963	-1.2333	0.116715	0.179112	86	-0.25142	-1.08846	0.282937	0.387554	86	-0.302721	-1.2389	0.129838	0.226786
HALLMARK_ALLOGRAFT_REJECTION	200	-0.277738	-1.28816	0.0389785	0.118096	200	-0.281334	-1.39628	0.012605	0.0633145	200	-0.218834	-0.980616	0.531573	0.633368
HALLMARK_ANDROGEN_RESPONSE	100	-0.314551	-1.32018	0.0577201	0.0951022	100	0.195302	0.854288	0.756539	0.896062	100	-0.40587	-1.66691	0.00250313	0.00669066
HALLMARK_SPERMATOGENESIS	134	-0.304925	-1.33561	0.0400553	0.0886174	134	-0.24424	-1.14492	0.186858	0.29254	134	-0.26158	-1.13776	0.215827	0.411523
HALLMARK_UV_RESPONSE_UP	158	-0.320631	-1.43695	0.00835655	0.0356579	158	-0.244407	-1.1768	0.123913	0.278257	158	-0.275849	-1.21773	0.11639	0.254081
HALLMARK_DNA_REPAIR	150	-0.349697	-1.57865	0.0013089	0.00807957	150	-0.275071	-1.325	0.0274262	0.109845	150	-0.290543	-1.26077	0.0793466	0.201632
HALLMARK_PI3K_AKT_MTOR_SIGNALING	105	-0.385255	-1.61531	0	0.00582174	105	-0.259238	-1.16839	0.163223	0.276628	105	-0.30831	-1.29641	0.0591195	0.170477
HALLMARK_GLYCOLYSIS	200	-0.384265	-1.77228	0	0.000787373	200	-0.306115	-1.51728	0	0.031185	200	-0.297283	-1.33288	0.0329025	0.131477
HALLMARK_PROTEIN_SECRETION	96	-0.458192	-1.90652	0	8.63095e-05	96	-0.236526	-1.04717	0.356108	0.435963	96	-0.45574	-1.87272	0	0.00052872
HALLMARK_MITOTIC_SPINDLE	198	-0.431528	-1.99124	0	0	198	-0.300375	-1.50203	0	0.0314123	198	-0.424609	-1.9011	0	0.000219512
HALLMARK_MTORC1_SIGNALING	200	-0.434389	-2.00079	0	0	200	-0.409211	-2.06548	0	0	200	-0.323221	-1.46184	0.0034642	0.0568507
HALLMARK_UNFOLDED_PROTEIN_RESPONSE	113	-0.473255	-2.01401	0	0	113	-0.397799	-1.8203	0	0.00220203	113	-0.341328	-1.43772	0.0136307	0.0567094
HALLMARK_MYC_TARGETS_V2	58	-0.542936	-2.04251	0	0	58	-0.358806	-1.44731	0.0319829	0.0446604	58	-0.529021	-1.99917	0	0.000439024
HALLMARK_E2F_TARGETS	200	-0.562386	-2.58252	0	0	200	-0.504446	-2.49147	0	0	200	-0.442836	-1.97425	0	0.000292683
HALLMARK_MYC_TARGETS_V1	200	-0.564964	-2.61068	0	0	200	-0.525309	-2.60274	0	0	200	-0.318718	-1.44547	0.00574713	0.0587962
HALLMARK_G2M_CHECKPOINT	200	-0.600606	-2.74487	0	0	200	-0.496346	-2.47398	0	0	200	-0.445443	-2.01198	0	0.000878049

## Sheet: Supple Table3
Supplementary Table S3. Comparison of cohort 1 and cohort 2
	Cohort 1 (n=65)	Cohort 2 (n=60)	p
Age (years)	67 (31-89)	72 (49-92)	<.0001
Sex (female/male)	13/52	11/49	n.s.
T (1/2/3/4)	15/26/20/4	0/16/39/5	<.0001
Main tumor size (mm)	25 (12-160)	34 (10-130)	n.s.
HCC stage (1/2/3/4a/4b)	15/26/29/4/0	0/11/34/8/7	<.0001
Differentiation (well/mod/poor/ND)	9/48/8/0	31/21/3/5	<.0001
AFP (ng/mL)	7.1 (1-43700)	7.1 (1.0-9689)	n.s.
DCP (AU/L)	146 (5-58889)	277.5 (11-35040)	n.s.
PT (%)	90 (33-128)	92 (64-124)	n.s.
Albumin (g/dL)	4.3 (3.1-5.1)	3.9 (2.5-4.6)	<.0001
Total bilirubin (mg/dL)	0.7 (0.4-1.7)	0.8 (0.3-2.0)	n.s.
Child-Pugh class (A/B/C)	65/0/0	54/5/1	0.0107

## Sheet: Supple Table4
Supplementary Table S4. Comparison between two tumors in cohort 2
	Main tumor			Tumor 2
Case	RIRpost	RER	growth rate	RIRpost	RER	growth rate
3	0.63563	0.943678	1.7931	0.684886	0.846232	0.941176
4	0.715869	1.01927	0.8	0.68668	0.898787	0.875
6	0.607232	0.710894	1.13636	0.628186	0.694796	0.72
7	0.551239	0.785149	0.852632	0.49699	0.584553	0.540541
8	0.41309	0.599559	1.33333	0.393244	0.643309	4.3125
9	0.461902	0.6572	2.07143	0.525502	0.720767	1.21429
11	0.769012	0.960965	1.05714	1.22483	1.30551	0.714286
15	0.672469	0.949855	0.983607	0.577677	0.726793	1.03704
16	0.522361	0.735593	0.666667	0.58817	0.723843	0.7
17	0.484208	0.678014	0.5625	0.462313	0.601876	0
18	0.570597	0.830668	1.2963	0.677276	0.791021	1.15385
19	0.546307	0.658664	0.5	0.644449	0.793459	0
27	1.19952	1.60082	1.1	1.01387	1.35378	0.928571
34	0.554286	0.733367	1.15	0.534532	0.689207	1.26667
35	0.548291	0.718984	1.76923	0.533632	0.678031	2.11111
36	0.625973	0.865532	0.688172	1.0839	1.26449	0.769231
40	0.384365	0.585132	1	0.485909	0.691909	2.69231
45	0.75905	0.915901	0.94	0.62878	0.828107	1.04348
47	1.00507	1.06188	1.05556	0.709664	0.831513	1.06667
50	0.727327	0.844604	1.06667	0.776678	0.864089	1.14286
53	0.984123	1.23939	1.73913	0.903048	1.12066	1.23529
57	0.611371	0.799199	0.757576	0.562835	0.728212	0.958333
59	0.925587	0.921881	1.25243	0.692918	0.884507	0.769231

## Sheet: Supple Table 5
Supplementary Table S5. RIRpost and RER in cohort 1
Case	RIRpost	RIRpost_group	RER	RER_group	RER＞0.9
RK077	1.20036	High	1.30582	High	High
RK244	1.06075	High	1.09973	High	High
RK217	0.713078	High	1.09764	High	High
RK153	0.830485	High	1.02452	High	High
RK152	0.629223	High	0.908969	High	High
RK027	0.538788	Int	0.873844	High	Low
RK080	0.468819	Low	0.852386	High	Low
RK219	0.775233	High	0.836036	High	Low
RK151	0.655677	High	0.829694	High	Low
RK059	0.705747	High	0.828613	High	Low
RK142	0.632401	High	0.828103	High	Low
RK145	0.743281	High	0.81408	High	Low
RK166	0.659698	High	0.812899	High	Low
RK067	0.483866	Int	0.812859	High	Low
RK186	0.536023	Int	0.799092	High	Low
RK196	0.555383	Int	0.792127	High	Low
RK141	0.556513	Int	0.786309	Int	Low
RK091	0.535315	Int	0.769516	Int	Low
RK165	0.533982	Int	0.769494	Int	Low
RK224	0.54973	Int	0.767512	Int	Low
RK167	0.534225	Int	0.765647	Int	Low
RK065	0.561002	Int	0.746611	Int	Low
RK068	0.462176	Low	0.744676	Int	Low
RK163	0.53744	Int	0.741738	Int	Low
RK194	0.452324	Low	0.738455	Int	Low
RK205	0.55119	Int	0.729317	Int	Low
RK135	0.593407	Int	0.724341	Int	Low
RK066	0.601111	Int	0.721119	Int	Low
RK185	0.51186	Int	0.718211	Int	Low
RK088	0.44214	Low	0.717721	Int	Low
RK089	0.475842	Low	0.715295	Int	Low
RK092	0.467276	Low	0.712569	Int	Low
RK072	0.486188	Int	0.712404	Int	Low
RK096	0.656279	High	0.711893	Int	Low
RK026	0.599677	Int	0.711705	Int	Low
RK184	0.588053	Int	0.7115	Int	Low
RK076	0.43415	Low	0.701017	Int	Low
RK149	0.590343	Int	0.699954	Int	Low
RK195	0.599026	Int	0.69653	Int	Low
RK256	0.636277	High	0.694547	Int	Low
RK056	0.449878	Low	0.693266	Int	Low
RK209	0.499925	Int	0.675659	Int	Low
RK140	0.610985	High	0.673735	Int	Low
RK326	0.554873	Int	0.673025	Int	Low
RK030	0.468678	Low	0.664037	Int	Low
RK137	0.483559	Int	0.662658	Int	Low
RK155	0.575731	Int	0.650385	Int	Low
RK243	0.501492	Int	0.646753	Int	Low
RK156	0.414779	Low	0.64376	Int	Low
RK134	0.605974	High	0.639829	Low	Low
RK280	0.494329	Int	0.632549	Low	Low
RK245	0.51387	Int	0.628997	Low	Low
RK014	0.596411	Int	0.628402	Low	Low
RK147	0.531999	Int	0.62819	Low	Low
RK257	0.608185	High	0.621	Low	Low
RK075	0.570321	Int	0.614904	Low	Low
RK207	0.467208	Low	0.590592	Low	Low
RK093	0.307704	Low	0.59011	Low	Low
RK277	0.43337	Low	0.588348	Low	Low
RK254	0.428472	Low	0.586449	Low	Low
RK095	0.51034	Int	0.586249	Low	Low
RK150	0.377165	Low	0.566508	Low	Low
RK012	0.575891	Int	0.562172	Low	Low
RK133	0.352116	Low	0.549844	Low	Low
RK164	0.517766	Int	0.530009	Low	Low
